# Supplementary material for: Sensing of viral and endogenous RNA by ZBP1/DAI induces necroptosis
Source: EMBO J. 2017 Jul 17;36(17):2529–43. doi: 10.15252/embj.201796476 (PMC5579359; doi:10.15252/embj.201796476)
Supplement: Supplementary file 3 — Source Data for Expanded View [file EMBJ-36-2529-s009.zip]

Archive with 21 entries (10 files):
- Sourcedata_EV1/
- Sourcedata_EV1/SourcedataEV1.pdf
- __MACOSX/
- __MACOSX/Sourcedata_EV1/
- __MACOSX/Sourcedata_EV1/._SourcedataEV1.pdf
- Sourcedata_EV2/
- Sourcedata_EV2/SourcedataEV2.pdf
- __MACOSX/Sourcedata_EV2/
- __MACOSX/Sourcedata_EV2/._SourcedataEV2.pdf
- Sourcedata_EV3/
- Sourcedata_EV3/SourcedataEV3.pdf
- __MACOSX/Sourcedata_EV3/
- __MACOSX/Sourcedata_EV3/._SourcedataEV3.pdf
- Sourcedata_EV5/
- Sourcedata_EV5/SourcedataEV5.pdf
- __MACOSX/Sourcedata_EV5/
- __MACOSX/Sourcedata_EV5/._SourcedataEV5.pdf
- Sourcedata_EV6/
- Sourcedata_EV6/SourcedataEV6.pdf
- __MACOSX/Sourcedata_EV6/
- __MACOSX/Sourcedata_EV6/._SourcedataEV6.pdf
